# Supplementary material for: Molecular Characterization and Functional Study of Insulin-Like Androgenic Gland Hormone Gene in the Red Swamp Crayfish, Procambarus clarkii
Source: Genes (Basel). 2019 Aug 26;10(9):645. doi: 10.3390/genes10090645 (PMC6770367; doi:10.3390/genes10090645)
Supplement: Supplementary file 1 [file genes-10-00645-s001.zip]

Archive with 6 entries (5 files):
- Supplementary Materials/
- Supplementary Materials/Figure S1.docx
- Supplementary Materials/Figure S2.docx
- Supplementary Materials/Figure S3.docx
- Supplementary Materials/Table S1.docx
- Supplementary Materials/Table S2.docx
